# Supplementary material for: Development of the Perth Adolescent Worry Scale (PAWS)
Source: Res Child Adolesc Psychopathol. 2021 Aug 20;50(4):521–35. doi: 10.1007/s10802-021-00853-6 (PMC8940868; doi:10.1007/s10802-021-00853-6)
Supplement: Supplementary file 2 — Supplementary file2 (ZIP 91 KB) [file 10802_2021_853_MOESM2_ESM.zip]

Archive with 3 entries (3 files):
- CFA Sample.sav
- Combined Sample.sav
- EFA Sample.sav
